# Supplementary material for: A DNA barcode-assisted annotated checklist of the spider (Arachnida, Araneae) communities associated to white oak woodlands in Spanish National Parks
Source: Biodivers Data J. 2018 Nov 29;(6):e29443. doi: 10.3897/BDJ.6.e29443 (PMC6284012; doi:10.3897/BDJ.6.e29443)
Supplement: Supplementary material 1 — Species assignemnt to biogeographic categories [file bdj-06-e29443-s001.csv]

fam_gen_sp	distribution
Agelenidae_Eratigena_feminea	mediterranean
Agelenidae_Eratigena_fuesslini	paleartic
Agelenidae_Eratigena_inermis	mediterranean
Agelenidae_Eratigena_montigena	iberian
Agelenidae_Eratigena_picta	paleartic
Agelenidae_Malthonica_lusitanica	mediterranean
Agelenidae_Textrix_caudata	mediterranean
Agelenidae_Textrix_denticulata	paleartic
Agelenidae_Textrix_pinicola	mediterranean
Anyphaenidae_Anyphaena_accentuata	paleartic
Anyphaenidae_Anyphaena_sabina	paleartic
Araneidae_Araneus_angulatus	paleartic
Araneidae_Araneus_grossus	paleartic
Araneidae_Araneus_sturmi	paleartic
Araneidae_Araneus_triguttatus	paleartic
Araneidae_Araniella_alpica	paleartic
Araneidae_Araniella_cucurbitina	paleartic
Araneidae_Araniella_opisthographa	paleartic
Araneidae_Cercidia_prominens	paleartic
Araneidae_Cyclosa_algerica	mediterranean
Araneidae_Cyclosa_conica	paleartic
Araneidae_Gibbaranea_bituberculata	paleartic
Araneidae_Gibbaranea_gibbosa	paleartic
Araneidae_Hypsosinga_sanguinea	paleartic
Araneidae_Larinioides_sclopetarius	cosmopolitan
Araneidae_Leviellus_kochi	mediterranean
Araneidae_Mangora_acalypha	paleartic
Araneidae_Neoscona_adianta	paleartic
Araneidae_Nuctenea_umbratica	paleartic
Araneidae_Zygiella_montana	paleartic
Araneidae_Zilla_diodia	paleartic
Clubionidae_Clubiona_brevipes	paleartic
Clubionidae_Clubiona_comta	paleartic
Clubionidae_Clubiona_corticalis	paleartic
Clubionidae_Clubiona_diniensis	mediterranean
Clubionidae_Clubiona_genevensis	paleartic
Clubionidae_Clubiona_leucaspis	paleartic
Clubionidae_Clubiona_neglecta	paleartic
Clubionidae_Clubiona_terrestris	paleartic
Phrurolithidae_Liophrurillus_flavitarsis	mediterranean
Phrurolithidae_Phrurolinillus_lisboensis	iberian
Phrurolithidae_Phrurolinillus_tibialis	iberian
Phrurolithidae_Phrurolithus_nigrinus	paleartic
Phrurolithidae_Phrurolithus_festivus	paleartic
Phrurolithidae_Phrurolithus_minimus	paleartic
Phrurolithidae_Phrurolithus_szilyi	paleartic
Dictynidae_Brigittea_civica	mediterranean
Dictynidae_Brigittea_Dictynidae04	iberian
Dictynidae_Brigittea_latens	paleartic
Dictynidae_Dictyna_pusilla	paleartic
Dictynidae_Lathys_Dictynidae1	iberian
Dictynidae_Lathys_humilis	paleartic
Dictynidae_Marilynia_bicolor	mediterranean
Dictynidae_Nigma_Dictynidae19	iberian
Dictynidae_Nigma_gratiosa	mediterranean
Dictynidae_Nigma_puella	paleartic
Dysderidae_Dysdera_Dysderidae3	iberian
Dysderidae_Dysdera_Dysderidae33	iberian
Dysderidae_Dysdera_falciformis	iberian
Dysderidae_Dysdera_Dysderidae39	iberian
Dysderidae_Dysdera_Dysderidae8	iberian
Dysderidae_Dysdera_erythrina	paleartic
Dysderidae_Dysdera_fuscipes	mediterranean
Dysderidae_Dysdera_gamarrae	iberian
Dysderidae_Harpactea_Dysderidae16	iberian
Dysderidae_Harpactea_Dysderidae21	iberian
Dysderidae_Harpactea_Dysderidae43	iberian
Dysderidae_Harpactea_fageli	iberian
Dysderidae_Harpactea_hombergi	paleartic
Dysderidae_Harpactocrates_Dysderidae10	iberian
Dysderidae_Parachtes_teruelis	iberian
Dysderidae_Rhode_scutiventris	mediterranean
Eutichuridae_Cheiracanthium_elegans	paleartic
Eutichuridae_Cheiracanthium_striolatum	mediterranean
Eutichuridae_Cheiracanthium_virescens	paleartic
Gnaphosidae_Callilepis_concolor	mediterranean
Gnaphosidae_Callilepis_nocturna	paleartic
Gnaphosidae_Civizelotes_civicus	paleartic
Gnaphosidae_Civizelotes_dentatidens	mediterranean
Gnaphosidae_Civizelotes_medianoides	iberian
Gnaphosidae_Civizelotes_medianus	mediterranean
Gnaphosidae_Drassodes_lapidosus	paleartic
Gnaphosidae_Drassodes_lutescens	paleartic
Gnaphosidae_Drassodes_pubescens	paleartic
Gnaphosidae_Drassyllus_praeficus	paleartic
Gnaphosidae_Drassyllus_villicus	paleartic
Gnaphosidae_Haplodrassus_dalmatensis	paleartic
Gnaphosidae_Haplodrassus_macellinus	mediterranean
Gnaphosidae_Haplodrassus_signifer	paleartic
Gnaphosidae_Haplodrassus_silvestris	paleartic
Gnaphosidae_Haplodrassus_umbratilis	paleartic
Gnaphosidae_Leptodrassus_femineus	mediterranean
Gnaphosidae_Micaria_albovittata	paleartic
Gnaphosidae_Micaria_brignolii	mediterranean
Gnaphosidae_Micaria_fulgens	paleartic
Gnaphosidae_Micaria_guttigera	mediterranean
Gnaphosidae_Nomisia_celerrima	mediterranean
Gnaphosidae_Nomisia_Gnaphosidae29	iberian
Gnaphosidae_Poecilochroa_albomaculata	mediterranean
Gnaphosidae_Poecilochroa_variana	paleartic
Gnaphosidae_Pterotricha_simoni	iberian
Gnaphosidae_Scotophaeus_blackwalli	cosmopolitan
Gnaphosidae_Scotophaeus_validus	mediterranean
Gnaphosidae_Setaphis_carmeli	mediterranean
Gnaphosidae_Trachyzelotes_mutabilis	mediterranean
Gnaphosidae_Trachyzelotes_pedestris	paleartic
Gnaphosidae_Zelotes_flagellans	mediterranean
Gnaphosidae_Zelotes_gallicus	paleartic
Gnaphosidae_Zelotes_manius	mediterranean
Gnaphosidae_Zelotes_tenuis	paleartic
Gnaphosidae_Zelotes_thorelli	mediterranean
Hahniidae_Hahnia_helveola	paleartic
Hahniidae_Hahnia_nava	paleartic
Hahniidae_Hahnia_ononidum	cosmopolitan
Hahniidae_Hahnia_petrobia	paleartic
Hahniidae_Iberina_montana	paleartic
Hahniidae_Mastigusa_arietina	paleartic
Hersiliidae_Tama_edwardsi	mediterranean
Leptonetidae_Leptoneta_paroculus	iberian
Linyphiidae_Agyneta_fuscipalpa	paleartic
Linyphiidae_Agyneta_Linyphiidae2	paleartic
Linyphiidae_Agyneta_orites	paleartic
Linyphiidae_Agyneta_pseudorurestris	mediterranean
Linyphiidae_Agyneta_rurestris	paleartic
Linyphiidae_Agyneta_simplicitarsis	paleartic
Linyphiidae_Bordea_negrei	mediterranean
Linyphiidae_Canariphantes_zonatus	mediterranean
Linyphiidae_Centromerus_pabulator	paleartic
Linyphiidae_Centromerus_prudens	paleartic
Linyphiidae_Centromerus_sellarius	paleartic
Linyphiidae_Ceratinella_scabrosa	paleartic
Linyphiidae_Diplocephalus_picinus	paleartic
Linyphiidae_Entelecara_acuminata	paleartic
Linyphiidae_Erigone_dentipalpis	paleartic
Linyphiidae_Frontinellina_frutetorum	paleartic
Linyphiidae_Gonatium_rubens	paleartic
Linyphiidae_Gongylidiellum_murcidum	paleartic
Linyphiidae_Labulla_flahaulti	mediterranean
Linyphiidae_Lepthyphantes_minutus	paleartic
Linyphiidae_Lessertia_dentichelis	cosmopolitan
Linyphiidae_Linyphia_hortensis	paleartic
Linyphiidae_Maso_sundevalli	paleartic
Linyphiidae_Megalepthyphantes_collinus	paleartic
Linyphiidae_Metopobactrus_prominulus	paleartic
Linyphiidae_Micrargus_apertus	paleartic
Linyphiidae_Micrargus_laudatus	paleartic
Linyphiidae_Microctenonyx_subitaneus	cosmopolitan
Linyphiidae_Microlinyphia_pusilla	paleartic
Linyphiidae_Microneta_viaria	paleartic
Linyphiidae_Midia_midas	paleartic
Linyphiidae_Minicia_marginella	paleartic
Linyphiidae_Monocephalus_fuscipes	paleartic
Linyphiidae_na_Linyphiidae5	iberian
Linyphiidae_Neriene_clathrata	paleartic
Linyphiidae_Neriene_peltata	paleartic
Linyphiidae_Neriene_radiata	paleartic
Linyphiidae_Obscuriphantes_obscurus	paleartic
Linyphiidae_Oedothorax_apicatus	paleartic
Linyphiidae_Oedothorax_fuscus	paleartic
Linyphiidae_Palliduphantes_cernuus	mediterranean
Linyphiidae_Palliduphantes_Linyphiidae20	iberian
Linyphiidae_Parapelecopsis_nemoralis	paleartic
Linyphiidae_Pelecopsis_bucephala	mediterranean
Linyphiidae_Pelecopsis_denisi	paleartic
Linyphiidae_Pelecopsis_monsantensis	iberian
Linyphiidae_Piniphantes_pinicola	paleartic
Linyphiidae_Pocadicnemis_juncea	paleartic
Linyphiidae_Pocadicnemis_pumila	paleartic
Linyphiidae_Prinerigone_vagans	paleartic
Linyphiidae_Stemonyphantes_lineatus	paleartic
Linyphiidae_Styloctetor_romanus	paleartic
Linyphiidae_Tapinocyba_affinis	mediterranean
Linyphiidae_Tapinocyba_mitis	paleartic
Linyphiidae_Tenuiphantes_flavipes	paleartic
Linyphiidae_Tenuiphantes_herbicola	mediterranean
Linyphiidae_Tenuiphantes_tenuis	paleartic
Linyphiidae_Theonina_cornix	paleartic
Linyphiidae_Tiso_vagans	paleartic
Linyphiidae_Trichoncus_affinis	paleartic
Linyphiidae_Typhochrestus_bogarti	mediterranean
Linyphiidae_Walckenaeria_acuminata	paleartic
Linyphiidae_Walckenaeria_antica	paleartic
Linyphiidae_Walckenaeria_corniculans	paleartic
Linyphiidae_Walckenaeria_dalmasi	mediterranean
Linyphiidae_Walckenaeria_dysderoides	paleartic
Linyphiidae_Walckenaeria_incisa	paleartic
Linyphiidae_Walckenaeria_unicornis	paleartic
Liocranidae_Agroeca_inopina	paleartic
Liocranidae_Agroeca_Liocranidae41	iberian
Liocranidae_Liocranum_Liocranidae38	iberian
Liocranidae_Liocranum_majus	iberian
Liocranidae_Liocranum_rupicola	paleartic
Liocranidae_Mesiotelus_mauritanicus	mediterranean
Liocranidae_Mesiotelus_tenuissimus	paleartic
Liocranidae_Scotina_celans	paleartic
Liocranidae_Scotina_palliardii	paleartic
Lycosidae_Alopecosa_albofasciata	paleartic
Lycosidae_Alopecosa_barbipes	paleartic
Lycosidae_Alopecosa_cuneata	paleartic
Lycosidae_Alopecosa_pulverulenta	paleartic
Lycosidae_Alopecosa_simoni	mediterranean
Lycosidae_Arctosa_lacustris	mediterranean
Lycosidae_Arctosa_personata	mediterranean
Lycosidae_Arctosa_variana	paleartic
Lycosidae_Arctosa_villica	mediterranean
Lycosidae_Aulonia_albimana	paleartic
Lycosidae_Pardosa_bifasciata	paleartic
Lycosidae_Pardosa_hortensis	paleartic
Lycosidae_Pardosa_lugubris	paleartic
Lycosidae_Pardosa_nigriceps	paleartic
Lycosidae_Pardosa_proxima	paleartic
Lycosidae_Pardosa_pullata	paleartic
Lycosidae_Pirata_piraticus	paleartic
Lycosidae_Piratula_latitans	paleartic
Lycosidae_Trabea_cazorla	mediterranean
Lycosidae_Trochosa_robusta	paleartic
Lycosidae_Trochosa_terricola	paleartic
Lycosidae_Xerolycosa_nemoralis	paleartic
Mimetidae_Ero_aphana	paleartic
Mimetidae_Ero_tuberculata	paleartic
Mimetidae_Mimetus_laevigatus	mediterranean
Mysmenidae_na_Mysmenidae26	iberian
Nemesiidae_Nemesia_Nemesiidae14	iberian
Oecobiidae_Oecobius_machadoi	iberian
Oonopidae_Oonops_Oonopidae12	iberian
Oonopidae_Oonops_Oonopidae17	iberian
Oonopidae_Oonops_Oonopidae22	iberian
Oonopidae_Oonops_Oonopidae27	iberian
Oonopidae_Oonops_Oonopidae44	iberian
Oonopidae_Oonops_pulcher	paleartic
Oonopidae_Orchestina_Oonopidae34	iberian
Oxyopidae_Oxyopes_heterophthalmus	paleartic
Oxyopidae_Oxyopes_lineatus	paleartic
Oxyopidae_Oxyopes_nigripalpis	mediterranean
Palpimanidae_Palpimanus_gibbulus	mediterranean
Philodromidae_Philodromus_albidus	paleartic
Philodromidae_Philodromus_aureolus	paleartic
Philodromidae_Philodromus_buchari	paleartic
Philodromidae_Philodromus_buxi	paleartic
Philodromidae_Philodromus_dispar	paleartic
Philodromidae_Philodromus_emarginatus	paleartic
Philodromidae_Philodromus_fuscolimbatus	mediterranean
Philodromidae_Philodromus_lividus	mediterranean
Philodromidae_Philodromus_Philodromidae18	iberian
Philodromidae_Philodromus_pinetorum	mediterranean
Philodromidae_Philodromus_praedatus	paleartic
Philodromidae_Philodromus_rufus	paleartic
Philodromidae_Pulchellodromus_bistigma	mediterranean
Philodromidae_Pulchellodromus_glaucinus	mediterranean
Philodromidae_Pulchellodromus_pulchellus	mediterranean
Philodromidae_Pulchellodromus_simoni	mediterranean
Philodromidae_Thanatus_atratus	paleartic
Philodromidae_Thanatus_oblongiusculus	mediterranean
Philodromidae_Thanatus_vulgaris	paleartic
Philodromidae_Tibellus_oblongus	paleartic
Pholcidae_Holocnemus_caudatus	mediterranean
Pholcidae_Holocnemus_hispanicus	iberian
Pholcidae_Pholcus_opilionoides	paleartic
Pimoidae_Pimoa_breuili	iberian
Pisauridae_Pisaura_mirabilis	paleartic
Salticidae_Aelurillus_luctuosus	paleartic
Salticidae_Ballus_chalybeius	paleartic
Salticidae_Chalcoscirtus_alpicola	paleartic
Salticidae_Chalcoscirtus_infimus	paleartic
Salticidae_Euophrys_frontalis	paleartic
Salticidae_Euophrys_herbigrada	paleartic
Salticidae_Euophrys_Salticidae30	iberian
Salticidae_Iberattus_semiglabratus	mediterranean
Salticidae_Evarcha_arcuata	paleartic
Salticidae_Evarcha_falcata	paleartic
Salticidae_Evarcha_jucunda	mediterranean
Salticidae_Heliophanus_cupreus	paleartic
Salticidae_Heliophanus_Salticidae24	iberian
Salticidae_Heliophanus_tribulosus	paleartic
Salticidae_Icius_hamatus	paleartic
Salticidae_Macaroeris_nidicolens	mediterranean
Salticidae_Pellenes_nigrociliatus	paleartic
Salticidae_Phlegra_fasciata	paleartic
Salticidae_Pseudeuophrys_erratica	paleartic
Salticidae_Pseudeuophrys_nebrodensis	mediterranean
Salticidae_Salticus_scenicus	paleartic
Salticidae_Salticus_zebraneus	paleartic
Salticidae_Sittipub_pubescens	cosmopolitan
Scytodidae_Scytodes_velutina	mediterranean
Segestriidae_Segestria_bavarica	paleartic
Segestriidae_Segestria_florentina	paleartic
Segestriidae_Segestria_senoculata	paleartic
Sicariidae_Loxosceles_rufescens	mediterranean
Sparassidae_Eusparassus_dufouri	iberian
Sparassidae_Micrommata_aljibica	iberian
Sparassidae_Micrommata_virescens	paleartic
Sparassidae_Olios_argelasius	mediterranean
Tetragnathidae_Metellina_mengei	paleartic
Tetragnathidae_Metellina_merianae	paleartic
Tetragnathidae_Tetragnatha_extensa	paleartic
Tetragnathidae_Tetragnatha_montana	paleartic
Tetragnathidae_Tetragnatha_obtusa	paleartic
Tetragnathidae_Tetragnatha_pinicola	paleartic
Theridiidae_Anelosimus_vittatus	paleartic
Theridiidae_Asagena_phalerata	paleartic
Theridiidae_Crustulina_guttata	paleartic
Theridiidae_Dipoena_erythropus	paleartic
Theridiidae_Dipoena_melanogaster	paleartic
Theridiidae_Dipoena_nigroreticulata	paleartic
Theridiidae_Dipoena_torva	paleartic
Theridiidae_Dipoena_umbratilis	mediterranean
Theridiidae_Enoplognatha_thoracica	paleartic
Theridiidae_Episinus_algiricus	mediterranean
Theridiidae_Episinus_maculipes	paleartic
Theridiidae_Episinus_theridioides	mediterranean
Theridiidae_Episinus_truncatus	paleartic
Theridiidae_Euryopis_flavomaculata	paleartic
Theridiidae_Euryopis_sexalbomaculata	paleartic
Theridiidae_Heterotheridion_nigrovariegatum	paleartic
Theridiidae_Kochiura_aulica	paleartic
Theridiidae_Lasaeola_convexa	mediterranean
Theridiidae_Lasaeola_Theridiidae23	iberian
Theridiidae_Lasaeola_Theridiidae36	iberian
Theridiidae_Lasaeola_tristis	paleartic
Theridiidae_Neottiura_bimaculata	paleartic
Theridiidae_Paidiscura_pallens	paleartic
Theridiidae_Parasteatoda_lunata	paleartic
Theridiidae_Pholcomma_gibbum	paleartic
Theridiidae_Phoroncidia_paradoxa	paleartic
Theridiidae_Phycosoma_inornatum	paleartic
Theridiidae_Phylloneta_impressa	paleartic
Theridiidae_Phylloneta_sisyphia	paleartic
Theridiidae_Platnickina_tincta	paleartic
Theridiidae_Robertus_arundineti	paleartic
Theridiidae_Sardinidion_blackwalli	paleartic
Theridiidae_Simitidion_simile	paleartic
Theridiidae_Steatoda_triangulosa	cosmopolitan
Theridiidae_Theridion_harmsi	mediterranean
Theridiidae_Theridion_mystaceum	paleartic
Theridiidae_Theridion_pinastri	paleartic
Theridiidae_Theridion_Theridiidae15	iberian
Theridiidae_Theridion_Theridiidae6	iberian
Theridiidae_Theridion_varians	paleartic
Thomisidae_Diaea_dorsata	paleartic
Thomisidae_Heriaeus_oblongus	paleartic
Thomisidae_Misumena_vatia	paleartic
Thomisidae_Ozyptila_atomaria	paleartic
Thomisidae_Cozyptila_blackwalli	paleartic
Thomisidae_Pistius_truncatus	paleartic
Thomisidae_Runcinia_grammica	paleartic
Thomisidae_Synema_globosum	paleartic
Thomisidae_Thomisus_onustus	paleartic
Thomisidae_Tmarus_piochardi	paleartic
Thomisidae_Tmarus_punctatissimus	paleartic
Thomisidae_Tmarus_staintoni	mediterranean
Thomisidae_Tmarus_stellio	paleartic
Thomisidae_Xysticus_audax	paleartic
Thomisidae_Xysticus_cristatus	paleartic
Thomisidae_Xysticus_erraticus	paleartic
Thomisidae_Xysticus_ferrugineus	paleartic
Thomisidae_Xysticus_kempeleni	paleartic
Thomisidae_Xysticus_lanio	paleartic
Thomisidae_Xysticus_ninnii	paleartic
Thomisidae_Xysticus_Thomisidae31	iberian
Thomisidae_Xysticus_Thomisidae42	iberian
Titanoecidae_Titanoeca_schineri	paleartic
Uloboridae_Hyptiotes_flavidus	mediterranean
Uloboridae_Polenecia_producta	paleartic
Uloboridae_Uloborus_walckenaerius	paleartic
Zodariidae_Amphiledorus_Zodariidae28	iberian
Zodariidae_Amphiledorus_Zodariidae40	iberian
Zodariidae_Selamia_reticulata	mediterranean
Zodariidae_Zodarion_alacre	iberian
Zodariidae_Zodarion_beticum	iberian
Zodariidae_Zodarion_fuscum	paleartic
Zodariidae_Zodarion_marginiceps	mediterranean
Zodariidae_Zodarion_modestum	iberian
Zodariidae_Zodarion_rudyi	iberian
Zodariidae_Zodarion_styliferum	mediterranean
Miturgidae_Zora_manicata	paleartic
Miturgidae_Zora_pardalis	paleartic
Miturgidae_Zora_silvestris	paleartic
Miturgidae_Zora_spinimana	paleartic
Zoropsidae_Zoropsis_media	mediterranean
